# Supplementary material for: Molecular genetic analysis of spring wheat core collection using genetic diversity, population structure, and linkage disequilibrium
Source: BMC Genomics. 2020 Jun 26;21:434. doi: 10.1186/s12864-020-06835-0 (PMC7318758; doi:10.1186/s12864-020-06835-0)
Supplement: Supplementary file 1 — Additional file 1: Table S1. List of genotypes in each subpopulation and their country. [file 12864_2020_6835_MOESM1_ESM.csv]

Supplementary table 1. list of genotypes in each subpopulation and their country
Subpopulation	Genotype name	Country	USDA_ARS ID
Pop 1	MISR1 (Sayed)	Egypt
Pop 1	SIDS12	Egypt
Pop 1	SAKHA93	Egypt
Pop 1	SAKHA94	Egypt
Pop 1	Gimmeiza-07	Egypt
Pop 1	GIMMIZA9	Egypt
Pop 1	GIMMIZA10	Egypt
Pop 1	Gimmeiza-12	Egypt
Pop 1	Shandweel-1	Egypt
Pop 1	GIMMIZA11	Egypt
Pop 1	SIDS13	Egypt
Pop 1	LMPG-6	Unknown
Pop 1	Little Club	Unknown
Pop 1	Debra-1	Unknown
Pop 1	57	Afghanistan	PI_134128
Pop 1	Bindawarra	Australia	PI_464645
Pop 1	Laura	Canada	PI_518648
Pop 1	LRS-1F193	Canada	PI_552987
Pop 1	78M-352-001-001	Canada	PI_556465
Pop 1	Preston	Canada	Cltr_3328
Pop 1	4453/31	Germany	PI_115838
Pop 1	Janetzkie Somerwizen	Germany	PI_191600
Pop 1	MG 27967	Greece	PI_469080
Pop 1	MG 27973	Greece	PI_469085
Pop 1	MG 27981	Greece	PI_469093
Pop 1	IWA8606158	Iran	PI_623509
Pop 1	Pirotriks 28	Kazakhstan	PI_438967
Pop 1	Pavlodarskaja I	Kazakhstan	PI_438966
Pop 1	Kzyl Bas	Kazakhstan	PI_393970
Pop 1	Al'borubrum 50	Kazakhstan	PI_438961
Pop 1	Grekum 105	Kazakhstan	PI_438962
Pop 1	Karabalykskaya 92	Kazakhstan	PI_639458
Pop 1	Equator KTI	Kenya	PI_191638
Pop 1	Rhodesian Sabanero	Kenya	PI_230202
Pop 1	Kenya Governor	Kenya	PI_237655
Pop 1	Rhodesian Sabanero	Kenya	PI_237658
Pop 1	R64	Kenya	PI_238391
Pop 1	1372	Morocco	PI_525434
Pop 1	1116	Morocco	PI_559967
Pop 1	1254	Morocco	PI_525318
Pop 1	1127	Morocco	PI_525280
Pop 1	1130	Morocco	PI_525282
Pop 1	1004b	Morocco	PI_525211
Pop 1	1137	Morocco	PI_525283
Pop 1	Boudahaika	Morocco	PI_410909
Pop 1	1359	Morocco	PI_525326
Pop 1	36	Saudi Arabia	PI_145723
Pop 1	15039	Saudi Arabia	PI_574347
Pop 2	Line E	Unknown
Pop 2	Morocco	Unknown
Pop 2	26.528	Afghanistan	Cltr_15314
Pop 2	732	Afghanistan	PI_366667
Pop 2	756	Afghanistan	PI_366685
Pop 2	Bahri Sirhosha	Afghanistan	PI_347110
Pop 2	419	Afghanistan	PI_366566
Pop 2	110	Afghanistan	PI_220127
Pop 2	13122	Afghanistan	PI_212632
Pop 2	4617	Afghanistan	PI_135048
Pop 2	Sudani	Algeria	PI_542675
Pop 2	93-11-14-2-2	Canada	PI_630979
Pop 2	ELS 6404-63-4	Ethiopia	Cltr_14607
Pop 2	IWA8600064	Iran	PI_62309
Pop 2	IWA8613474	Iran	PI_626260
Pop 2	1668	Iran	PI_222677
Pop 2		Iran	PI_202828
Pop 2	IWA8610524	Iran	PI_625253
Pop 2	IWA8608569	Iran	PI_624578
Pop 2	15	Iran	PI_381963
Pop 2	Gandum	Iran	PI_137758
Pop 2	5401	Iran	PI_243679
Pop 2	IWA8610827	Iran	PI_625330
Pop 2	IWA8609175	Iran	PI_624934
Pop 2	IWA8614379	Iran	PI_626588
Pop 2	IWA8600037	Iran	PI_623086
Pop 2	Meskren	Kazakhstan	PI_262667
Pop 2	Krasnaja Zvezda	Kazakhstan	PI_372134
Pop 2	1162	Morocco	PI_525295
Pop 2	1054a	Morocco	PI_525246
Pop 2	1066	Morocco	PI_525253
Pop 2	1018b	Morocco	PI_525219
Pop 2	1018d	Morocco	PI_525221
Pop 2	Kule	Oman	PI_532249
Pop 2	Mufsegha	Oman	PI_532255
Pop 2	Kule	Oman	PI_532259
Pop 2	Kule	Oman	PI_532260
Pop 2	Musane	Oman	PI_532263
Pop 2	Kule	Oman	PI_532269
Pop 2	Musane	Oman	PI_532272
Pop 2	Baladi	Saudi Arabia	Cltr_15140
Pop 2	Maiah	Saudi Arabia	Cltr_15142
Pop 2	6-month wheat	Saudi Arabia	PI_145718
Pop 2	Gerbya	Saudi Arabia	PI_261822
Pop 2		Saudi Arabia	PI_343715
Pop 2	Hmira	Tunisia	Cltr_15434
Pop 3	Beni Swief-1	Egypt
Pop 3	Beni Swief-4	Egypt
Pop 3	Beni Swief-5	Egypt
Pop 3	Beni Swief-7	Egypt
Pop 3	Sohag-3	Egypt
Pop 3	Sohag-5	Egypt
Pop 3	Rusty	Unknown
Pop 3	Svevo	Unknown
Pop 3	Musane	Oman	PI_532264
